# Supplementary material for: Clinical predictors of poor outcome of bacterial meningitis in infants less than 90 days: a systematic review
Source: Front Pediatr. 2024 Sep 19;12:1414778. doi: 10.3389/fped.2024.1414778 (PMC11448124; doi:10.3389/fped.2024.1414778)
Supplement: Supplementary S2. [file Table2.xlsx]

## Sheet: Supplementary material 
Study design	Study	Follow-up time	Diagnostic criteria of BM*	Definition of poor outcome	Pathygens(Top three)
cross study
	Bortolussi, et al[11]	/	①+ ⑦ （ two infants was confirmed at autopsy）	Mortality	E. coli (46%), GBS (37%), Pseudomonas aeruginosa(6%）
	Mulder, et al[12]	/	①	Mortality	GBS only
	Nathoo, et al[13]	/	①	Mortality	GBS (61%), S. pneumonia（8.5%）Klebsiella sp. (6.4%）
	Gebremariam[14]	/	① / ⑦ /⑤+⑥ CSF pleocytosis	Mortality	K. pneumoniae(30%), E. coli(23.3%), Enterobacter spp(13.3%)
	May et al[15]	/	①+⑥ / ④+⑤+⑥CSF pleocytosis(WBC>100 ×10^6/L)	Mortality	GBS (62%) , E coli.(21%)
	Krebs, et al[16]	/	① /⑤CSF cells >20 /mm3, mainly neutrophils+ protein >100 mg/dL+ CSF/blood glucose ratio < 0.5	Mortality	Enterobacteria (41%), Streptococcus B (17.5%), non-B-type strain Streptococcus (17.5%)
	holt, et al[17]	/	①/ ⑥	Mortality	GBS(25%), E. coli (10%), S. pneumoniae (3%), L.monocytogenes (3%)
	Gaschignard, et al[7]	/	① / ② /③/ ④ +⑤CSF pleocytosis (>10 ×10^6/L)	Mortality	GBS (59%) , E. coli (28%), N. meningitidis (3%)
	Basmaci, et al[18]	/	① / ② /③/ ④+⑤CSF pleocytosis (≥10/µL)	Mortality	E. coli only
cohort study
	Klinger, et al[19]	1 year	①	cerebral palsy, moderate to severe developmental delay ( Bayley< -2SD, blindness and/or deafness	GBS(49.5%), E. coli(24.8%), L. monocytogenes(5.9%)
	Lin, et al[20]	1–2 year	①	Mortality;consequent physical or psychological morbidities lasting for more than 6 months	GBS(39.1%)，Escherichia coli(20.1%) ,Group A streptococcus(NA)
	chang, et al[21]	6 month after treatment	①/⑤( WBC> 0.1×10^9/L, mainly polymorphonuclear OR protein >1.5 g/L; and CSF / blood glucose ratio < 0.5)	Mortality;severely abnormal ，i.e., hemiplegia, quadriplegia, and uncontrolled seizures	GBS (32%)，E. coli(25%)，Pseudomonas species(11.7%)
	Kamoun, et al[22]	1-11years	①/③ / ⑤( WBC >30 /mm3 mainly polymorphonuclear (>60%) or lymphocytes if antibiotics were previously used, protein >1.3 g /l + glucose <2.2 mmol /L or CSF/blood glucose ratio <0.4)	Mortality;sensorineural and psychomotor	GBS(36.8%)，E. coli(36.8%)，Pseudomonas aeruginosa(26.3%)
	Daoud, et al[23]	8–30 months	①/ ④+⑤CSF WBC>100/mm3	Mortality;cerebral palsy,hydrocephalus	Klebsiella pneumoniae(40%) ，Enterobacter(19%)，Acinetobacter(7.5%) and Staphylococcus aureus(7.5%)
	Krebs, et al[16]	at discharge	①/⑤ CSF pleocytosis (>20 cells/mm3, predominanceof neutrophils), protein >100 mg/dL and CSF glucose / blood glucose ratio < 0.5	Mortality and complications（Seizures、Intracranial hemorrhage，Hydrocephaly，Ventriculitis，Brain abscess，Sagittal venous sinus thrombosis，Cerebral infarction，Inappropriate ADH* secretion）	Enterobacteria (41%） Streptococcus B (17.5%), non-B-type strain Streptococcus (17.5%),
	Haffner, et al[24]	average age of 2.6 years.	①/④+⑤ ( CSF WBC ≥10 or CSF glucose <45 + protein >100)	Mortality; developmental delay≥ 2 SD in any 1 developmental domain on a standardized assessment tool, major vision impairment, major hearing impairment, or a diagnosis of cerebral palsy, global developmental delay/intellectual disability, or autism spectrum disorder.	GBS(44%)，E. coli(NA)
	Tan, et al[25]	Discharge day or 2.5–3 months	①+⑥/④+⑤(CSF WBC > 20)+⑥	GOS = 1–4： GOS 1 = death; 2 = persistent vegetative state; 3 = severe disability;4 = moderate disability.	E. coli(31.5%), GBS(28.0%), Coagulase negative Staphylococci(10.3%)
	Okike, et al[26]	≥1 month after diagnosis	①/④+ CSF pleocytosis（ ≥20 cells/mm3 for babies 0–28 days of age and ≥10 cells/ mm3 for babies 29–89 days of age）	Mortality	, GBS (50%); E. coli [14%] ，S. pneumoniae (9%),
	Ouchenir, et al[27]	at last encounter	①/ molecular techniques during life or at autopsy. /④ or another normally sterile site (+) +⑤CSF pleocytosis[ WBC> 30 × 10^6/L with (1) RBC< 100 × 10^6/L , or (2) WBC: RBC ratio > 1:100 ] /⑧	Seizures, Hearing loss, Motor problem (spasticity, paresis), Developmental delay，	E coli(33%), GBS(31%),N. meningitidis(6%)
	Kumar, et al[28]	3 months of age	①/ ⑨ +⑤CSF >21 cells/cumm (>6 polymorphs) or sugar<36 mg/dl or protein>129 mg/dl	developmental quotient (DQ) <70 at 3 months	NA
	CSF: cerebrospinal fluid; GBS: Group B Streptococcus , E. coli: Escherichia coli;S. pneumoniae: Streptococcus pneumoniae ; N. meningitidis: Neisseria meningitidis;K. pneumoniae: Kbsiella pneumoniae; L. monocytogenes: Listeria monocytogenes.
	*①organisms were cultured from CSF; ②positive polymerase chain reaction results in the CSF ; ③ positive soluble antigens in CSF; ④positive blood culture; ⑤CSF examination abnormalities; ⑥signs and symptoms suggestive of meningitis; ⑦ bacteria Gram's staining(+) ⑧ head imaging consistent with bacterial meningitis.⑨ clinical signs and symptoms of sepsis. " /" for "OR"
